# Supplementary material for: Isolation and Polyphasic Characterization of Desulfuromonas versatilis sp. Nov., an Electrogenic Bacteria Capable of Versatile Metabolism Isolated from a Graphene Oxide-Reducing Enrichment Culture
Source: Microorganisms. 2021 Sep 14;9(9):1953. doi: 10.3390/microorganisms9091953 (PMC8465243; doi:10.3390/microorganisms9091953)
Supplement: Supplementary file 1 [file microorganisms-09-01953-s001.zip]

Archive with 1 entries (1 files):
- microorganisms-1314475-supplementary.pdf
